# Supplementary material for: Human Menstrual Blood-Derived Stem Cells Protect against Tacrolimus-Induced Islet Dysfunction via Cystathionine β-Synthase Mediated IL-6/STAT3 Inactivation
Source: Biomolecules. 2024 Jun 8;14(6):671. doi: 10.3390/biom14060671 (PMC11201965; doi:10.3390/biom14060671)
Supplement: Supplementary file 1 [file biomolecules-14-00671-s001.zip]

Archive with 1 entries (1 files):
- biomolecules-2993506-supplementary.pdf
